# Supplementary material for: Effects of Anemoside B4 on Plasma Metabolites in Cows with Clinical Mastitis
Source: Vet Sci. 2023 Jul 5;10(7):437. doi: 10.3390/vetsci10070437 (PMC10383794; doi:10.3390/vetsci10070437)
Supplement: Supplementary file 1 [file vetsci-10-00437-s001.zip]

Archive with 1 entries (1 files):
- vetsci-2443914-supplementary.pdf
